# Supplementary material for: Polyunsaturated Phospholipids Increase Cell Resilience to Mechanical Constraints
Source: Cells. 2021 Apr 17;10(4):937. doi: 10.3390/cells10040937 (PMC8073313; doi:10.3390/cells10040937)
Supplement: Supplementary file 1 [file cells-10-00937-s001.zip]

Archive with 3 entries (3 files):
- Supplementary Figures and Legends.pdf
- Supplementary Movie 1.mp4
- Supplementary Movie 2.mp4
